# Supplementary material for: Exploring the Inhibition of Quercetin on Acetylcholinesterase by Multispectroscopic and In Silico Approaches and Evaluation of Its Neuroprotective Effects on PC12 Cells
Source: Molecules. 2022 Nov 17;27(22):7971. doi: 10.3390/molecules27227971 (PMC9699400; doi:10.3390/molecules27227971)
Supplement: Supplementary file 1 [file molecules-27-07971-s001.zip]

Archive with 1 entries (1 files):
- molecules-2033387-supplementary.pdf
